# Supplementary material for: A large and diverse collection of bovine genome sequences from the Canadian Cattle Genome Project
Source: Gigascience. 2015 Oct 26;4:49. doi: 10.1186/s13742-015-0090-5 (PMC4620632; doi:10.1186/s13742-015-0090-5)
Supplement: Additional file 1: — Bovine genome sequences from the Canadian Cattle Genome Project. Description: Additional file 1 provides detailed information about each sequenced animal, including NCBI identifiers, Interbull ID, animal name, breed, population, sequencing platform, sequencing depth, and concordance rate. (XLSX 99 kb) [file 13742_2015_90_MOESM1_ESM.xlsx]

## Sheet: CCGP bovine genome sequences
NCBI_BioProject_ID	NCBI_BioSample_ID	NCBI_SRA_ID	Interbull_ID	Animal_name	Breed	Population	Sequencing_platform	Number_of_reads	Number_of_mapped_reads	Number_of_properly_paired_reads	Duplicate_read_rate	Fold_depth_after_duplicate_read_removal	Concordance_rate	Comments
PRJNA176557	SAMN02142985	SRS428689	AANCANM000000355459	BANDOLIER ESTON DURNESS 42B	Angus	Angus	Illumina	236798514	232037079(97.99%)	225061512(95.04%)	2.14	8.28	97.5	NA
PRJNA176557	SAMN02142982	SRS428684	AANCANM000000561205	Q A S TRAVELER 23-4	Angus	Angus	Illumina	232483478	220290017(94.76%)	210670304(90.62%)	4.54	7.61	NA	NA
PRJNA176557	SAMN02142986	SRS428690	AANCANM000000564202	NICHOLS LANDMARK L56	Angus	Angus	Illumina	229058022	224383048(97.96%)	217017344(94.74%)	1.88	8.03	97.53	NA
PRJNA176557	SAMN02842714	SRS629322	AANCANM000000583665	BARDOLENE OF PEAK DOT 204R	Angus	Angus	Illumina	307110786	293356419(95.52%)	285012754(92.80%)	2.68	10.44	NA	NA
PRJNA176557	SAMN02843152	SRS641715	AANCANM000000631887	ANGUS ACRES LANCER 60U	Angus	Angus	Illumina	498142858	490257631(98.42%)	481607008(96.68%)	5.33	17.24	NA	NA
PRJNA176557	SAMN02843141	SRS641713	AANCANM000001047219	STEVENSON EXPEDITION 859K	Angus	Angus	Illumina	428714914	424608505(99.04%)	418452090(97.61%)	5.07	14.99	99.72	NA
PRJNA176557	SAMN02142989	SRS428688	AANCANM000001072819	RED BAR-E-L APPROVAL 4L	Angus	Angus	Illumina	225885724	219036498(96.97%)	213452200(94.50%)	3.31	7.72	96.77	NA
PRJNA176557	SAMN02843142	SRS641738	AANCANM000001077210	YOUNG DALE KRUGERRAND 3L	Angus	Angus	Illumina	327679922	321332595(98.06%)	316459414(96.58%)	4.69	11.36	99.24	NA
PRJNA176557	SAMN02843143	SRS641740	AANCANM000001086586	STEVENSON BRUNO 6371	Angus	Angus	Illumina	329470132	321926950(97.71%)	317059818(96.23%)	5.93	11.21	99.14	NA
PRJNA176557	SAMN02142988	SRS428687	AANCANM000001169224	TC FREEDOM 104	Angus	Angus	Illumina	224886802	220987152(98.27%)	215683812(95.91%)	2.13	7.89	97.56	NA
PRJNA176557	SAMN02142990	SRS428686	AANCANM000001303204	TK QUANTUM PHYSICAL 61P	Angus	Angus	Illumina	241299624	236119084(97.85%)	230510948(95.53%)	3.42	8.33	97.19	NA
PRJNA176557	SAMN02843144	SRS641739	AANCANM000001504907	SOO LINE MOTIVE 9016	Angus	Angus	Illumina	337925012	330648882(97.85%)	324931092(96.15%)	5.05	11.62	99.36	NA
PRJNA176557	SAMN02843145	SRS641732	AANCANM000001545531	S A V ELIMINATOR 9105	Angus	Angus	Illumina	351751074	343545213(97.67%)	337289572(95.89%)	4.25	12.19	99.4	NA
PRJNA176557	SAMN02142987	SRS428691	AANUSAM000002677295	FRANCIS OF WYE	Angus	Angus	Illumina	217245634	212547124(97.84%)	206619578(95.11%)	2.37	7.58	97.16	NA
PRJNA176557	SAMN02142983	SRS428685	AANUSAM000002719761	SKYLANDMERE 2058	Angus	Angus	Illumina	202411856	192554726(95.13%)	184569188(91.18%)	1.67	6.86	96.36	NA
PRJNA176557	SAMN02843061	SRS629670	AANUSAM000004285114	EMULOUS PRIDE 70	Angus	Angus	Illumina	405276806	400450887(98.81%)	394678204(97.38%)	3.59	14.32	NA	NA
PRJNA176557	SAMN02142998	SRS428707	AANUSAM000006639770	ANKONIAN DYNAMO	Angus	Angus	Illumina	315416056	289184178(91.68%)	283759874(89.96%)	3.7	10.32	99.11	NA
PRJNA176557	SAMN02143000	SRS428706	AANUSAM000008974207	P S POWER PLAY	Angus	Angus	Illumina	167225218	163149989(97.56%)	160538310(96.00%)	2.74	5.87	95.42	NA
PRJNA176557	SAMN02142984	SRS428683	AANUSAM000010398616	SCHURRTOP FORTUNE 3261	Angus	Angus	Illumina	214580308	204510812(95.31%)	197899026(92.23%)	2.24	7.24	96.5	NA
PRJNA176557	SAMN02843102	SRS631196	RANCANM000000507461	RED GET-A-LONG LICORICE	Red Angus	Angus	Illumina	441781106	435440117(98.56%)	425744398(96.37%)	12.27	14.15	99.56	NA
PRJNA176557	SAMN02843121	SRS631188	RANCANM000000788836	RED BRYLOR NEW TREND 22D	Red Angus	Angus	Illumina	446193278	437693429(98.10%)	429735232(96.31%)	4.04	15.63	99.78	NA
PRJNA176557	SAMN02842712	SRS629341	RANCANM000000845572	RED YY RED KNIGHT 640F	Red Angus	Angus	Illumina	301725044	298730372(99.01%)	294211048(97.51%)	3.64	10.68	NA	NA
PRJNA176557	SAMN02843151	SRS641741	RANCANM000000913923	RED BUF CRK CHF 824-1658	Red Angus	Angus	Illumina	475375176	469269349(98.72%)	461451760(97.07%)	5.21	16.53	99.8	NA
PRJNA176557	SAMN02843147	SRS641736	RANCANM000001016963	RED GOLD-BAR KING V415 107K	Red Angus	Angus	Illumina	392086516	386489087(98.57%)	378812334(96.61%)	5.42	13.53	99.67	NA
PRJNA176557	SAMN02843122	SRS631187	RANCANM000001039064	RED MLK CRK CUB 722	Red Angus	Angus	Illumina	422182866	415333203(98.38%)	408626056(96.79%)	7.98	14.22	99.61	NA
PRJNA176557	SAMN02843148	SRS641734	RANCANM000001316097	RED CROWFOOT 6253S	Red Angus	Angus	Illumina	365356010	357265360(97.79%)	351352986(96.17%)	3.93	12.72	99.47	NA
PRJNA176557	SAMN02843149	SRS641737	RANCANM000001577397	RED BRYLOR ARSON 40X	Red Angus	Angus	Illumina	370970008	354814415(95.65%)	349188176(94.13%)	4.67	12.52	99.46	NA
PRJNA176557	SAMN02843063	SRS629672	RANUSAM000000001267	REBEL 805	Red Angus	Angus	Illumina	408926756	404294422(98.87%)	397204528(97.13%)	2.76	14.56	99.64	NA
PRJNA176557	SAMN02142999	SRS428709	RANUSAM000000013072	CHOCTAW CHF 373	Red Angus	Angus	Illumina	170142356	165699661(97.39%)	162194358(95.33%)	3.66	5.9	95.1	NA
PRJNA176557	SAMN02143001	SRS428708	RANUSAM000000832407	RED LCC MAJOR LEAGUE A502M	Red Angus	Angus	Illumina	149413700	145020066(97.06%)	142051446(95.07%)	3.65	5.19	93.87	NA
PRJNA176557	SAMN02841103	SRS629091	AANCANM000001121133	1121133	Angus	Alberta	Illumina	330259740	325925779(98.69%)	318226478(96.36%)	3.96	11.57	99.4	NA
PRJNA176557	SAMN02841104	SRS629089	BBRCANM000001122453	WK_95T	Composite	Alberta	Illumina	352760452	347105646(98.40%)	338119112(95.85%)	4.59	12.26	99.38	NA
PRJNA176557	SAMN02841106	SRS629088	AANCANM000001121114	1121114	Angus	Alberta	Illumina	375937352	370778418(98.63%)	364412402(96.93%)	4.96	13.01	99.6	NA
PRJNA176557	SAMN02841116	SRS629103	AANCANM000001413589	LLB_113T	Angus	Alberta	Illumina	317540386	312486678(98.41%)	303565530(95.60%)	4.37	11.08	96.5	NA
PRJNA176557	SAMN02842699	SRS629335	BBRCANM000001202878	WK_116U	Composite	Alberta	Illumina	332296622	327263775(98.49%)	319550340(96.16%)	3.83	11.61	99.33	NA
PRJNA176557	SAMN02842700	SRS629334	CHACANM0000MC293022	RRZ_121P	Charolais	Alberta	Illumina	310939032	305595800(98.28%)	297701778(95.74%)	3.41	10.86	99.12	NA
PRJNA176557	SAMN02842702	SRS629338	RANCANM000001379655	XO_7729T	Red Angus	Alberta	Illumina	322419378	317100769(98.35%)	308309374(95.62%)	3.9	11.26	99.2	NA
PRJNA176557	SAMN02842709	SRS629339	HERCANM000C02900324	PPPH_39T	Hereford	Alberta	Illumina	409075956	402364961(98.36%)	392303308(95.90%)	7.29	13.85	99.58	NA
PRJNA176557	SAMN02842710	SRS629340	HERCANM000C02906123	NAC_112T	Hereford	Alberta	Illumina	395172382	385027120(97.43%)	375075438(94.91%)	5.66	13.43	99.5	NA
PRJNA176557	SAMN02842713	SRS629320	BBRCANM000001120939	DC_25S	Composite	Alberta	Illumina	345655426	341944995(98.93%)	335456662(97.05%)	3.8	12.14	99.38	NA
PRJNA176557	SAMN02842715	SRS629321	CHACANM0000MC236083	MC236083	Charolais	Alberta	Illumina	433109504	423314097(97.74%)	415285554(95.88%)	5.13	14.82	99.54	NA
PRJNA176557	SAMN02842717	SRS629331	AANCANM0000KINKA133	KA133	Angus	Alberta	Illumina	328006996	323028164(98.48%)	317495468(96.80%)	3.65	11.39	99.4	NA
PRJNA176557	SAMN02842718	SRS629330	AANCANM0000KINKA135	KA135	Angus	Alberta	Illumina	347218754	341999671(98.50%)	332061202(95.63%)	3.49	12.1	99.52	NA
PRJNA176557	SAMN02842719	SRS629332	HYBCANM00000KIN2094	209-4	Composite	Alberta	Illumina	326190226	320872737(98.37%)	309819764(94.98%)	4.26	11.37	99.34	NA
PRJNA176557	SAMN02842720	SRS629329	HYBCANM0000KINCB467	CB467	Composite	Alberta	Illumina	335984646	330810156(98.46%)	320238526(95.31%)	4.49	11.68	99.43	NA
PRJNA176557	SAMN02843054	SRS629688	AANCANM0000KINKA149	KA149	Angus	Alberta	Illumina	341830282	336647272(98.48%)	327473610(95.80%)	3.79	11.92	99.46	NA
PRJNA176557	SAMN02843055	SRS629690	AANCANM0000KINKA281	KA281	Angus	Alberta	Illumina	327326014	322061887(98.39%)	309396742(94.52%)	4.03	11.35	99.33	NA
PRJNA176557	SAMN02843056	SRS629687	CHACANM0000MC226735	KCH41	Charolais	Alberta	Illumina	316782646	311252462(98.25%)	302579132(95.52%)	3.34	11.04	99.18	NA
PRJNA176557	SAMN02843057	SRS629689	HYBCANM000KINKB1174	KB117-4	Composite	Alberta	Illumina	348505426	343243316(98.49%)	334961258(96.11%)	4.82	12.02	NA	NA
PRJNA176557	SAMN02843058	SRS629686	CHACANM0000MC250513	KCH6	Charolais	Alberta	Illumina	360899454	355526965(98.51%)	349579730(96.86%)	4.11	12.61	99.53	NA
PRJNA176557	SAMN02843079	SRS629677	AANCANM000001067384	1067384	Angus	Alberta	Illumina	359233784	355463849(98.95%)	348860288(97.11%)	6.96	12.24	99.49	NA
PRJNA176557	SAMN02843101	SRS631217	AANCANM000001067440	1067440	Angus	Alberta	Illumina	371104108	365027466(98.36%)	357509928(96.34%)	7.77	12.36	99.46	NA
PRJNA176557	SAMN02843103	SRS631229	AANUSAM000014725035	1266311	Angus	Alberta	Illumina	480596590	473473120(98.52%)	464923176(96.74%)	5.89	16.52	99.83	NA
PRJNA176557	SAMN02843108	SRS631230	CHACANM0000MC106929	MC106929	Charolais	Alberta	Illumina	481045450	473619730(98.46%)	463930224(96.44%)	5.93	16.5	99.67	NA
PRJNA176557	SAMN02843131	SRS631214	AANCANM000001295406	1295406	Angus	Alberta	Illumina	452940860	445030487(98.25%)	438416098(96.79%)	4.54	15.78	NA	NA
PRJNA176557	SAMN02839607	SRS628375	AANCANM000001267535	CFCC_4431P	Angus	Alberta	Illumina	318206896	314916357(98.97%)	308689824(97.01%)	5.11	11.1	99.37	NA
PRJNA176557	SAMN02839609	SRS628370	CHACANM0000MC299727	EXL_5152R	Charolais	Alberta	Illumina	344036520	340035230(98.84%)	334487236(97.22%)	5.29	11.96	99.42	NA
PRJNA176557	SAMN02839613	SRS628373	RANCANM000001228327	CFCC_4415P	Red Angus	Alberta	Illumina	339525292	326587386(96.19%)	320547974(94.41%)	4.45	11.58	99.45	NA
PRJNA176557	SAMN02839614	SRS628374	RANCANM000001450934	EJK_10U	Red Angus	Alberta	Illumina	358214132	354421736(98.94%)	348290812(97.23%)	5.05	12.48	99.49	NA
PRJNA176557	SAMN01758076	SRS411431	BBRCANM000001092701	1092701	Composite	BeefBooster	SOLiD	548809616	450037188(82.00%)	410404150(74.78%)	16.05	7.39	93.59	NA
PRJNA176557	SAMN01758078	SRS411432	BBRCANM000001095356	1095356	Composite	BeefBooster	SOLiD	585455930	480229109(82.03%)	437420682(74.71%)	15.74	7.91	NA	NA
PRJNA176557	SAMN02843115	SRS631183	BBRCANM000001098046	1098046	Composite	BeefBooster	Illumina	420192982	408954093(97.33%)	397416624(94.58%)	5.36	14.41	99.72	NA
PRJNA176557	SAMN01758073	SRS411427	BBRCANM000001099791	1099791	Composite	BeefBooster	SOLiD	552520118	439969004(79.63%)	397055842(71.86%)	11.6	7.59	94.09	NA
PRJNA176557	SAMN02843116	SRS631184	BBRCANM000001100016	1100016	Composite	BeefBooster	Illumina	418592912	412488758(98.54%)	402399084(96.13%)	5.67	14.49	99.68	NA
PRJNA176557	SAMN01758075	SRS411433	BBRCANM000001103065	1103065	Composite	BeefBooster	SOLiD	525564098	427583096(81.36%)	388779646(73.97%)	15.94	7.03	93.11	NA
PRJNA176557	SAMN01758074	SRS411430	BBRCANM000001106312	1106312	Composite	BeefBooster	SOLiD	526947264	423065501(80.29%)	383932966(72.86%)	11.11	7.34	93.59	NA
PRJNA176557	SAMN01758071	SRS411428	BBRCANM000001109193	1109193	Composite	BeefBooster	SOLiD	483953072	385208740(79.60%)	348041542(71.92%)	11.41	6.67	92.51	NA
PRJNA176557	SAMN01758072	SRS411429	BBRCANM000001110198	1110198	Composite	BeefBooster	SOLiD	493588834	388694526(78.75%)	349510622(70.81%)	11.28	6.74	NA	NA
PRJNA176557	SAMN01758077	SRS411434	BBRCANM000001110377	1110377	Composite	BeefBooster	SOLiD	519882626	425415245(81.83%)	388293960(74.69%)	15.39	7.04	93.38	NA
PRJNA176557	SAMN02843117	SRS631182	BBRCANM000001111526	1111526	Composite	BeefBooster	Illumina	441372258	434146829(98.36%)	426941216(96.73%)	4.66	15.4	NA	NA
PRJNA176557	SAMN02843118	SRS631181	BBRCANM000001113008	1113008	Composite	BeefBooster	Illumina	413414192	407012715(98.45%)	397666318(96.19%)	6.94	14.11	99.61	NA
PRJNA176557	SAMN02843119	SRS631185	BBRCANM000001115559	1115559	Composite	BeefBooster	Illumina	431486538	423784097(98.21%)	414810970(96.14%)	4.82	15.02	NA	NA
PRJNA176557	SAMN02842697	SRS629337	BBRCANM000001116394	1116394	Composite	BeefBooster	Illumina	298511636	293232125(98.23%)	283722156(95.05%)	4.8	10.34	99.03	NA
PRJNA176557	SAMN02843104	SRS631231	BBRCANM000001122240	1122240	Composite	BeefBooster	Illumina	499167826	487203819(97.60%)	479363294(96.03%)	4.51	17.2	99.84	NA
PRJNA176557	SAMN02843105	SRS631233	BBRCANM000001122554	1122554	Composite	BeefBooster	Illumina	485353500	468350541(96.50%)	461370264(95.06%)	4.61	16.46	99.76	NA
PRJNA176557	SAMN02842698	SRS629336	BBRCANM000001124865	1124865	Composite	BeefBooster	Illumina	339388134	322827253(95.12%)	317351242(93.51%)	4.26	11.45	99.24	NA
PRJNA176557	SAMN02843106	SRS631227	BBRCANM000001207149	1207149	Composite	BeefBooster	Illumina	488403488	481130125(98.51%)	472890472(96.82%)	3.55	17.2	99.85	NA
PRJNA176557	SAMN02842703	SRS629319	BBRCANM000001208601	1208601	Composite	BeefBooster	Illumina	163341138	161193006(98.68%)	158747926(97.19%)	2.93	5.81	94.97	NA
PRJNA176557	SAMN02843107	SRS631228	BBRCANM000001209142	1209142	Composite	BeefBooster	Illumina	456584194	444403752(97.33%)	438394512(96.02%)	4.2	15.78	99.14	NA
PRJNA176557	SAMN02841105	SRS629090	DEVGBRM000000015072	POTHERIDGE PRESIDENT	Devon	BeefBooster	Illumina	360461968	355146131(98.53%)	347942576(96.53%)	4.37	12.5	99.49	NA
PRJNA176557	SAMN02843065	SRS629678	RDPCANM000000000002	COVINO	Maine Anjou	BeefBooster	Illumina	400854150	396416662(98.89%)	390807734(97.49%)	2.25	14.34	99.71	NA
PRJNA176557	SAMN02843100	SRS631193	RDPCANM000000000005	BYSANTIN	Maine Anjou	BeefBooster	Illumina	451206492	445173138(98.66%)	439030546(97.30%)	18.27	13.54	99.57	NA
PRJNA176557	SAMN02843136	SRS631212	RDPCANM000000000024	CAPONE	Maine Anjou	BeefBooster	Illumina	437007638	430812061(98.58%)	425552176(97.38%)	2.09	15.7	99.62	NA
PRJNA176557	SAMN02843137	SRS631210	RDPCANM000000000029	CUNIC	Maine Anjou	BeefBooster	Illumina	451945350	415206365(91.87%)	409604092(90.63%)	3.13	14.96	99.74	NA
PRJNA176557	SAMN02843069	SRS629692	RDPCANM000000000034	DANIGO	Maine Anjou	BeefBooster	Illumina	486228032	462331869(95.09%)	455584976(93.70%)	2.86	16.6	99.79	NA
PRJNA176557	SAMN02843138	SRS631215	RDPCANM000000000035	COCA COLA	Maine Anjou	BeefBooster	Illumina	466155646	459388162(98.55%)	452307038(97.03%)	3.79	16.42	99.71	NA
PRJNA176557	SAMN02843064	SRS629671	RDPCANM000000000041	DIAGNOSTIC	Maine Anjou	BeefBooster	Illumina	383284222	377524683(98.50%)	371262934(96.86%)	5.02	13.32	99.63	NA
PRJNA176557	SAMN02843146	SRS641733	BBRCANM000001116624	1116624	Composite	BeefBooster	Illumina	355444352	348525394(98.05%)	340056288(95.67%)	3.77	12.45	NA	NA
PRJNA176557	SAMN02842704	SRS629324	CHAAUSM000002UPP46E	2UP PEUGEOT ET	Charolais	Charolais	Illumina	302632566	297172515(98.20%)	291959696(96.47%)	4.83	10.49	NA	Principal component analysis suggests that this sample may not be from the breed specified, or that there is a problem with the sequence data from this sample
PRJNA176557	SAMN02842705	SRS629327	CHACANM000000FMC409	TEE ANCHOR AIGLON	Charolais	Charolais	Illumina	332510746	326877921(98.31%)	321258984(96.62%)	6.33	11.37	45.84	Comparison between sequence-derived genotype and HD panel genotype suggests sample handling error or low quality data. Principal component analysis suggests that this sample may not be from the breed specified, or that there is a problem with the sequence data from this sample
PRJNA176557	SAMN01832033	SRS413470	CHACANM00000FMC2680	MONTAGNARD	Charolais	Charolais	SOLiD	465372624	313518206(67.37%)	267992280(57.59%)	7.23	5.79	90	NA
PRJNA176557	SAMN02843184	SRS661998	CHACANM00000MC47114	ROXY'S JACK DEMPSEY 63R	Charolais	Charolais	SOLiD	1499711872	1070637788(71.39%)	960103648(64.02%)	9.62	18.59	97.9	NA
PRJNA176557	SAMN02842706	SRS629328	CHACANM00000MC64448	KJP SKY FIRE 51T	Charolais	Charolais	Illumina	383937034	378271911(98.52%)	370941022(96.62%)	6.69	13.09	NA	Principal component analysis suggests that this sample may not be from the breed specified, or that there is a problem with the sequence data from this sample
PRJNA176557	SAMN02839608	SRS628369	CHACANM0000MC140502	E-CEE KATMANDU 200B	Charolais	Charolais	Illumina	411017624	405719930(98.71%)	399884564(97.29%)	5.23	14.24	99.48	NA
PRJNA176557	SAMN02843066	SRS629691	CHACANM0000MC178117	LANG'S ERIC THE RED 3E	Charolais	Charolais	Illumina	484733714	474614355(97.91%)	469008536(96.76%)	6.94	16.33	99.75	NA
PRJNA176557	SAMN02843185	SRS662000	CHACANM0000MC254988	MOORE'S LARIAT 136L	Charolais	Charolais	SOLiD	404405602	318597246(78.78%)	288322564(71.30%)	7.89	5.7	90.49	NA
PRJNA176557	SAMN02843186	SRS661999	CHACANM0000MC280878	SVY FREEDOM PLD 307N	Charolais	Charolais	SOLiD	398909358	310812566(77.92%)	278251124(69.75%)	7.12	5.59	89.34	NA
PRJNA176557	SAMN02843187	SRS661990	CHACANM0000MC288143	HEJ RIPPER 66P	Charolais	Charolais	SOLiD	440369700	352353942(80.01%)	317478466(72.09%)	10.18	6.18	91.55	NA
PRJNA176557	SAMN02839610	SRS628372	CHACANM0000RMC30160	HEJ COALMINE 13H	Charolais	Charolais	Illumina	344487812	341164862(99.04%)	335844612(97.49%)	4.79	12.05	99.44	NA
PRJNA176557	SAMN01832035	SRS413467	CHAFRAM000058033A16	AIGLON	Charolais	Charolais	SOLiD	372041490	254805733(68.49%)	217950658(58.58%)	6.91	4.72	87.76	NA
PRJNA176557	SAMN01832032	SRS413466	CHAFRAM005869100743	ECLAIR	Charolais	Charolais	SOLiD	373015396	233718109(62.66%)	198745788(53.28%)	5.73	4.01	81.32	NA
PRJNA176557	SAMN02843188	SRS661989	CHAFRAM000058693C05	CABOTIN	Charolais	Charolais	SOLiD	551155852	447552095(81.20%)	412044814(74.76%)	8.03	8.06	91.82	NA
PRJNA176557	SAMN02843189	SRS661988	CHAFRAM000071287A10	ARTISTE	Charolais	Charolais	SOLiD	432773652	355608200(82.17%)	325400208(75.19%)	8.45	6.36	92.3	NA
PRJNA176557	SAMN02839611	SRS628376	CHAFRAM004240299352	PALADIN	Charolais	Charolais	Illumina	335226848	331313029(98.83%)	325178152(97.00%)	4.94	11.69	99.44	NA
PRJNA176557	SAMN02203158	SRS661996	CHAFRAM005869101426	EXCALIBUR ECONOME	Charolais	Charolais	SOLiD	392958954	306592843(78.02%)	274958040(69.97%)	8.05	5.48	89.04	NA
PRJNA176557	SAMN02142992	SRS428699	CHAFRAM005872122876	HANNIBAL BM	Charolais	Charolais	Illumina	246229404	241647825(98.14%)	235604856(95.69%)	3.35	8.51	97.9	NA
PRJNA176557	SAMN02843123	SRS631207	CHAFRAM005874114052	JAGUAR	Charolais	Charolais	Illumina	433866776	426695038(98.35%)	418934952(96.56%)	5.51	15	99.72	NA
PRJNA176557	SAMN02142993	SRS428700	CHAFRAM005882101816	TILL	Charolais	Charolais	Illumina	244933204	240111692(98.03%)	233139892(95.19%)	3.65	8.42	97.39	NA
PRJNA176557	SAMN02203159	SRS661997	CHAUSAM00000M379475	KEYS POLLED COMPASS	Charolais	Charolais	SOLiD	378240882	309509274(81.83%)	283176988(74.87%)	7.71	5.57	91.13	NA
PRJNA176557	SAMN02203157	SRS661995	CHAUSAM00000M454024	S$ MONTANA SILVER	Charolais	Charolais	SOLiD	351946902	285228283(81.04%)	261433938(74.28%)	7.74	5.13	90.16	NA
PRJNA176557	SAMN01832034	SRS413463	CHAUSAM00000M460645	WCR PRIME CUT 764 PLD	Charolais	Charolais	SOLiD	421739162	282101880(66.89%)	240122724(56.94%)	7.13	5.22	87.72	NA
PRJNA176557	SAMN02843190	SRS662001	CHAUSAM00000M620591	LT RIO BLANCO 1234 P	Charolais	Charolais	SOLiD	341970136	265237050(77.56%)	234019900(68.43%)	6.99	4.77	88.35	NA
PRJNA176557	SAMN02142991	SRS428698	CHAUSAM00000M244289	THE HHP MONTE CARLO 1ST	Charolais	Charolais	Illumina	219761002	215563927(98.09%)	209888340(95.51%)	3.26	7.59	NA	NA
PRJNA176557	SAMN02843191	SRS661992	CHAUSAM0000MC161938	EC BRONSON 204 POLLED	Charolais	Charolais	SOLiD	443912558	365292851(82.29%)	338177378(76.18%)	8.16	6.58	91.32	NA
PRJNA176557	SAMN02839612	SRS628371	CHAUSAM00000M411450	LT WYOMING WIND 4020 PLD	Charolais	Charolais	Illumina	300320290	295893378(98.53%)	291108700(96.93%)	4.5	10.5	99	NA
PRJNA176557	SAMN02142994	SRS428702	CHAUSAM0000MC190391	SLY EASTWOOD PLD 32F	Charolais	Charolais	Illumina	240136700	234054804(97.47%)	228212392(95.03%)	7.87	7.87	NA	NA
PRJNA176557	SAMN02142995	SRS428703	CHAUSAM0000MC243075	MSW Y2K	Charolais	Charolais	Illumina	236464850	232428076(98.29%)	227784464(96.33%)	4.22	8.13	NA	NA
PRJNA176557	SAMN02842707	SRS629325	GVHCANM0000000CDGV4	CANADIAN PIONEER 9611884	Gelbvieh	Gelbvieh	Illumina	361265544	355775954(98.48%)	348262848(96.40%)	5.32	12.42	99.41	NA
PRJNA176557	SAMN02203155	SRS659204	GVHCANM0000CDGV2590	JOHN GLEN 30S	Gelbvieh	Gelbvieh	SOLiD	417566924	319492864(76.51%)	286849866(68.70%)	8.97	5.6	89.95	NA
PRJNA176557	SAMN02843059	SRS629685	GVHCANM000CDGV38715	ENOS 84E	Gelbvieh	Gelbvieh	Illumina	359346108	260680130(72.54%)	257359944(71.62%)	5.3	9.17	NA	NA
PRJNA176557	SAMN02843062	SRS629669	GVHCANM000CDGV38819	FLASHPOINT 91F	Gelbvieh	Gelbvieh	Illumina	422244406	404728866(95.85%)	399527950(94.62%)	5.11	14.26	NA	NA
PRJNA176557	SAMN02841107	SRS629100	GVHCANM000CDGV38968	FREEDOM 178F ET	Gelbvieh	Gelbvieh	Illumina	333922020	327933950(98.21%)	319418868(95.66%)	4.8	11.61	99.45	NA
PRJNA176557	SAMN02203154	SRS659206	GVHCANM000CDGV75847	BIG SKY SCOOBY DOO 052K	Gelbvieh	Gelbvieh	SOLiD	393753580	301714907(76.63%)	270112660(68.60%)	8.36	5.32	89.64	NA
PRJNA176557	SAMN02839600	SRS628366	GVHCANM000CDGV79007	DAVIDSON PLD BLK JIM 6L	Gelbvieh	Gelbvieh	Illumina	374670334	361219862(96.41%)	355449382(94.87%)	4.49	12.75	99.37	NA
PRJNA176557	SAMN02843070	SRS629682	GVHCANM000CDGV86544	VV MEGALITH 26M	Gelbvieh	Gelbvieh	Illumina	364417712	358738519(98.44%)	353954704(97.13%)	3.4	12.54	99.27	NA
PRJNA176557	SAMN02839601	SRS628363	GVHCANM000CDGV94481	PANDA NICKLEBACK 352N	Gelbvieh	Gelbvieh	Illumina	324450648	317050792(97.72%)	311795580(96.10%)	4.03	11.28	99.2	NA
PRJNA176557	SAMN02843075	SRS629675	GVHCANM000CDGV94510	PANDA NO DOUBT 351N	Gelbvieh	Gelbvieh	Illumina	387152940	376595729(97.27%)	370976432(95.82%)	4.64	13.24	99.39	NA
PRJNA176557	SAMN02843088	SRS631222	GVHCANM00CDGV101001	DEG PESO 286P	Gelbvieh	Gelbvieh	Illumina	355798006	347985345(97.80%)	343213396(96.46%)	5.23	12.02	98.7	NA
PRJNA176557	SAMN02843071	SRS629679	GVHCANM00CDGV104143	DF PROFIT 5P	Gelbvieh	Gelbvieh	Illumina	358312410	353023077(98.52%)	348111206(97.15%)	3.69	12.32	99.16	NA
PRJNA176557	SAMN02843076	SRS629674	GVHCANM00CDGV107639	RWG ROYAL RESERVE 5066	Gelbvieh	Gelbvieh	Illumina	411417062	404658865(98.36%)	398804640(96.93%)	4.9	14.21	99.55	NA
PRJNA176557	SAMN02843077	SRS629676	GVHCANM00CDGV108847	VV RALLY LOU 16R	Gelbvieh	Gelbvieh	Illumina	396749974	387317132(97.62%)	381105872(96.06%)	4.99	13.61	99.56	NA
PRJNA176557	SAMN02843089	SRS631221	GVHCANM00CDGV108879	VV RAISIN LOU 33R	Gelbvieh	Gelbvieh	Illumina	356908152	349477327(97.92%)	344813972(96.61%)	5.06	12.06	98.77	NA
PRJNA176557	SAMN02843072	SRS629683	GVHCANM00CDGV121304	VV TIREE 150T	Gelbvieh	Gelbvieh	Illumina	365823616	360773001(98.62%)	355416724(97.16%)	3.49	12.58	99.15	NA
PRJNA176557	SAMN02843078	SRS629673	GVHCANM00CDGV122604	SPG SUNNY PLAIN TOPPER 702T	Gelbvieh	Gelbvieh	Illumina	404218304	394639077(97.63%)	388576794(96.13%)	5.42	13.78	99.47	NA
PRJNA176557	SAMN02839602	SRS628364	GVHDEUM000000606526	LEIDIG 70556/27	Gelbvieh	Gelbvieh	Illumina	310624956	307304090(98.93%)	301187546(96.96%)	4.83	10.83	99.19	NA
PRJNA176557	SAMN02839603	SRS628367	GVHDEUM000000CGA88C	BELGRAD 62837	Gelbvieh	Gelbvieh	Illumina	626948466	620583807(98.98%)	609096152(97.15%)	6.05	21.57	99.92	NA
PRJNA176557	SAMN02839604	SRS628368	GVHDEUM000000LAF01M	AHAB (0587219)	Gelbvieh	Gelbvieh	Illumina	267459666	264010435(98.71%)	257686830(96.35%)	4.46	9.32	98.64	NA
PRJNA176557	SAMN02843060	SRS629684	GVHUSAM000000AMGV12	FLAG	Gelbvieh	Gelbvieh	Illumina	348167288	342417688(98.35%)	337964486(97.07%)	4.43	12.12	97.41	NA
PRJNA176557	SAMN02843067	SRS629693	GVHUSAM000AMGV40966	POLLED STAR 57L	Gelbvieh	Gelbvieh	Illumina	496967586	490486814(98.70%)	483181938(97.23%)	3.8	17.42	98.96	NA
PRJNA176557	SAMN02842708	SRS629326	GVHUSAM00AMGV155653	MR SENSATION 506S	Gelbvieh	Gelbvieh	Illumina	337867358	331545649(98.13%)	324878868(96.16%)	3.25	11.84	NA	NA
PRJNA176557	SAMN02843096	SRS631197	GVHUSAM00AMGV214489	BENNETT HORIZON 103X	Gelbvieh	Gelbvieh	Illumina	435847396	429632281(98.57%)	421562198(96.72%)	9.45	14.47	99.71	NA
PRJNA176557	SAMN02843073	SRS629681	GVHUSAM00AMGV405990	TLR 35C COCOA	Gelbvieh	Gelbvieh	Illumina	350019568	345253953(98.64%)	339215082(96.91%)	2.62	12.14	98.19	NA
PRJNA176557	SAMN02203156	SRS659205	GVHUSAM00AMGV661792	MONTANA KID 50J ET	Gelbvieh	Gelbvieh	SOLiD	393651298	305455541(77.60%)	273739424(69.54%)	8.72	5.37	90.13	NA
PRJNA176557	SAMN02843074	SRS629680	GVHUSAM00AMGV805882	HEAVY EQUIPMENT 125M3	Gelbvieh	Gelbvieh	Illumina	364731680	359791199(98.65%)	355413648(97.45%)	1.99	12.78	99.29	NA
PRJNA176557	SAMN02843150	SRS641742	GVHCANM0000CDGV1038	CIRCLE T MR LOU	Gelbvieh	Gelbvieh	Illumina	480590000	474328846(98.70%)	467910792(97.36%)	6.04	16.57	99.75	NA
PRJNA176557	SAMN02843153	SRS641714	GVHCANM000CDGV30956	GOLD STAR POLLED 5D	Gelbvieh	Gelbvieh	Illumina	497428544	489115541(98.33%)	481178420(96.73%)	4.91	17.27	99.83	NA
PRJNA176557	SAMN01915348	SRS428680	XXXCANM0000GOLD858H	Liahn Gold Bullion 858H	Crossbred (50% South Devon, 25% Red Angus, 25% Gelbvieh)	Guelph	Illumina	241778760	214953524(88.91%)	207755654(85.93%)	2.77	7.68	96.78	Sire is "CIMARRON SUPERIOR 442", Reg#125263 (USA SOUTH DEVON); Maternal grandsire is "ELK", no Reg# available (RED ANGUS BULL)
PRJNA176557	SAMN01915332	SRS428681	AANUSAM000012309327	GDAR SVF Traveler 234D	Angus	Guelph	Illumina	194808708	170005515(87.27%)	165038084(84.72%)	1.55	6.14	95.05	NA
PRJNA176557	SAMN01915335	SRS428682	AANUSAM000011563543	V D A R New Trend 802	Angus	Guelph	Illumina	185531066	164817658(88.84%)	161065412(86.81%)	1.76	5.96	94.81	NA
PRJNA176557	SAMN01915349	SRS428665	PIEITAM0000CN3516ID	Vialli	Piedmontese	Guelph	Illumina	236433996	232065015(98.15%)	226316052(95.72%)	2.62	8.32	97.15	NA
PRJNA176557	SAMN01915333	SRS428666	RANUSAM000000372629	Red Glacier Logan 210	Red Angus	Guelph	Illumina	220813490	217754919(98.61%)	212546164(96.26%)	2.24	7.82	96.99	NA
PRJNA176557	SAMN01915334	SRS428667	RANUSAM000000574873	RED BFCK CHEROKEE CNYN 4912	Red Angus	Guelph	Illumina	219402180	216160732(98.52%)	210109140(95.76%)	1.96	7.77	96.92	NA
PRJNA176557	SAMN01915336	SRS428674	AANUSAM000011451070	Woodhill Valor	Angus	Guelph	Illumina	221118124	217734005(98.47%)	211336166(95.58%)	1.65	7.85	97.04	NA
PRJNA176557	SAMN01915339	SRS428675	AANCANM000000976295	Stalburn Justice 35J	Angus	Guelph	Illumina	214968078	211169273(98.23%)	203546120(94.69%)	1.99	7.59	96.34	NA
PRJNA176557	SAMN01915350	SRS428676	RANCANM000000914772	Red CO CO NB NONE Better 725	Red Angus	Guelph	Illumina	253311858	244325604(96.45%)	236719076(93.45%)	4.7	8.56	97.13	NA
PRJNA176557	SAMN01915351	SRS428671	XXXCANM000000630201	Bar 5F-1 Optimizer 461P	Crossbred (50% Simmental, 50% Red Angus)	Guelph	Illumina	247715506	241251252(97.39%)	234146620(94.52%)	3.7	8.55	97.14	Sire is "BAR 5 SA MR OPTIMAL 447L", Reg# 561032 (CDN SIMM); Maternal grandsire is "LCHMN ROBIN HOOD 1413J", Reg # 657223 (USA RED ANGUS)
PRJNA176557	SAMN01915337	SRS428672	AANCANM000001256842	Benchmark Survivor 545	Angus	Guelph	Illumina	218442916	215413310(98.61%)	209104110(95.72%)	1.74	7.77	97.09	NA
PRJNA176557	SAMN01915338	SRS428673	RANCANM000001029077	Red Stalburn Kindle 10K	Red Angus	Guelph	Illumina	196205454	191898793(97.81%)	186651270(95.13%)	1.64	6.93	96.1	NA
PRJNA176557	SAMN01915340	SRS428659	XXXCANM00000CM53871	Red Stalburn Forefront 37F	Crossbred (50% Red Angus, 50% Limousin)	Guelph	Illumina	233340880	229675733(98.43%)	223404568(95.74%)	2.36	8.25	97.29	Sire is "STALBURN CITATION LKF 52D", Reg#CPM0086523 (CDN LIMO); Maternal grandsire is "RED STALBURN PANHANDLER 51B", Reg#754586 (CDN ANGUS)
PRJNA176557	SAMN01915352	SRS428660	CHACANM0000RMC28323	Creech 1Y	Charolais	Guelph	Illumina	233498166	230230800(98.60%)	224368022(96.09%)	1.92	8.3	97.24	NA
PRJNA176557	SAMN01915343	SRS428661	XXXUSAM000002247636	RDDS FTR Prototype 1541P	Crossbred (50% Simmental, 50% Angus)	Guelph	Illumina	230002368	226977855(98.69%)	221948630(96.50%)	1.51	8.22	97.61	Sire is "RDDS FUTURE PROTOTYPE 13M", Reg#2170197 (USA SIMM, though is 50% SIMM and 50% ANGUS); Maternal grandsire is "NICHOLS LEGACY G151", Reg#1937373 (USA SIMM)
PRJNA176557	SAMN01915341	SRS428668	AANCANM000000912768	Stalburn Garnish 3G	Angus	Guelph	Illumina	205838698	202278805(98.27%)	196363888(95.40%)	1.64	7.28	96.36	NA
PRJNA176557	SAMN01915353	SRS428669	HERCANM000C02699070	SIR KING HERC SHILOH 26G	Hereford	Guelph	Illumina	246197314	241018600(97.90%)	227656830(92.47%)	2.1	8.65	96.21	NA
PRJNA176557	SAMN01915342	SRS428670	GVHUSAM000CDGV74720	Triple D Jordan 890J	Gelbvieh	Guelph	Illumina	253654220	249715227(98.45%)	243197722(95.88%)	2.64	8.92	97.66	NA
PRJNA176557	SAMN01915347	SRS428677	XXXCANM000GOLD8104H	Feltis Gold 8104H	Crossbred (62.5% Red Angus, 37.5% Gelbvieh)	Guelph	Illumina	235868132	231727052(98.24%)	220757960(93.59%)	1.93	8.35	97.25	Sire is "RED LMAN LADIES MAN 1144B", Reg#792583 (CDN ANGUS)
PRJNA176557	SAMN01915354	SRS428678	CHACANM00000FMC5641	PCFL RAINBOW MONTY 111U	Charolais	Guelph	Illumina	231744650	228710048(98.69%)	221893892(95.75%)	1.5	8.28	97.39	NA
PRJNA176557	SAMN01915344	SRS428679	GVHUSAM00AMGV375086	MLLC M/L Advantage 345C	Gelbvieh	Guelph	Illumina	210173492	206819345(98.40%)	198875000(94.62%)	1.68	7.46	96.28	NA
PRJNA176557	SAMN01915345	SRS428662	PIEITAM0000CN49471C	Tyson	Piedmontese	Guelph	Illumina	216192278	213583320(98.79%)	207404322(95.94%)	2.19	7.7	96.89	NA
PRJNA176557	SAMN01915355	SRS428663	BAQCANM0000000R8616	Beau Bois Cafe 26C	Blonde d'Aquitaine	Guelph	Illumina	213557844	211011292(98.81%)	204501838(95.76%)	1.8	7.64	96.88	NA
PRJNA176557	SAMN01915346	SRS428664	RANCANM0000GOLD690F	Gold Sleep Easy 690F	Red Angus	Guelph	Illumina	210840402	208395494(98.84%)	202407816(96.00%)	1.69	7.55	96.92	NA
PRJNA176557	SAMN01915357	SRS428692	LIMCANM00CPM0128675	Futurity's 22J	Limousin	Guelph	Illumina	230323800	224705865(97.56%)	217901068(94.61%)	4.36	7.85	96.5	NA
PRJNA176557	SAMN01915356	SRS428693	RANCANM000000967676	Red Super Spread 4H	Red Angus	Guelph	Illumina	231966170	226976681(97.85%)	215503906(92.90%)	3.87	7.95	97.08	NA
PRJNA176557	SAMN01915358	SRS428694	LIMUSAM00NPM1052834	YKCC Polled Stuff 364C	Limousin	Guelph	Illumina	256339766	251276914(98.02%)	244900392(95.54%)	2.99	8.92	98.01	NA
PRJNA176557	SAMN01915359	SRS428695	RANCANM000000912788	Red Stalburn Gusto 7G	Red Angus	Guelph	Illumina	242641060	238898414(98.46%)	233933962(96.41%)	2.55	8.52	97.79	NA
PRJNA176557	SAMN01920653	SRS428696	LIMCANM00CPM0130839	Triple D Jameson 849J	Limousin	Guelph	Illumina	231643270	227115214(98.05%)	221722250(95.72%)	3.16	8.06	97.19	NA
PRJNA176557	SAMN01915360	SRS428697	LIMCANM0000CFM22324	Devon Superstition WSW 34W	Limousin	Guelph	Illumina	229804606	226056650(98.37%)	216048788(94.01%)	2.69	8.03	97.1	NA
PRJNA176557	SAMN02843132	SRS631213	HERCANM000C00523214	FOUR SQUARE LEONARD 25L	Hereford	Hereford	Illumina	440973546	434221068(98.47%)	427806212(97.01%)	4.5	15.41	99.74	NA
PRJNA176557	SAMN02843090	SRS631223	HERCANM000C01047851	TF BEAU MODE 23X	Hereford	Hereford	Illumina	368944524	362953535(98.38%)	358264632(97.11%)	1.49	13.1	99.25	NA
PRJNA176557	SAMN02841110	SRS629096	HERCANM000C01300069	XTC STANDARD WETMORE 4B	Hereford	Hereford	Illumina	338047156	330798250(97.86%)	323801956(95.79%)	5.31	11.6	NA	Principal component analysis suggests that this sample may not be from the breed specified, or that there is a problem with the sequence data from this sample
PRJNA176557	SAMN02843091	SRS631225	HERCANM000C01335977	VICTORIOUS K47 U81	Hereford	Hereford	Illumina	371895168	365411629(98.26%)	361713374(97.26%)	4.83	12.72	99	NA
PRJNA176557	SAMN02843109	SRS631226	HERCANM000C01456610	WSF PRL JUSTA BANNER	Hereford	Hereford	Illumina	494802078	487579789(98.54%)	480882272(97.19%)	5.44	17.07	99.78	NA
PRJNA176557	SAMN02843097	SRS631195	HERCANM000C01589795	STANN'S MR BEEF 2F	Hereford	Hereford	Illumina	381291112	374571698(98.24%)	368609148(96.67%)	7.95	12.83	99.41	NA
PRJNA176557	SAMN02843133	SRS631216	HERCANM000C01886795	JUSTAMERE BRIGADIER 930K	Hereford	Hereford	Illumina	445792740	439665986(98.63%)	434839270(97.54%)	2.84	15.89	99.79	NA
PRJNA176557	SAMN02841108	SRS629099	HERCANM000C02020446	96 STANDARD ADVANCE 81N	Hereford	Hereford	Illumina	346623692	340983085(98.37%)	335685202(96.84%)	4.7	12.09	99.41	NA
PRJNA176557	SAMN02843068	SRS629694	HERCANM000C02170890	LCI ET HIGH VOLTAGE 80S	Hereford	Hereford	Illumina	471255390	464816525(98.63%)	458580032(97.31%)	4.63	16.39	99.79	NA
PRJNA176557	SAMN02843092	SRS631224	HERCANM000C02250230	STLBRK GILEAD 67K	Hereford	Hereford	Illumina	370307744	364775203(98.51%)	359988786(97.21%)	2.37	13.01	98.96	NA
PRJNA176557	SAMN02843098	SRS631198	HERCANM000C02268244	GLEN POUNDMAKER 28U	Hereford	Hereford	Illumina	414182954	403116152(97.33%)	395603522(95.51%)	24.24	11.38	99.22	NA
PRJNA176557	SAMN02843134	SRS631211	HERCANM000C02319508	RLOA ULTIMO ET 74U	Hereford	Hereford	Illumina	457976392	451467346(98.58%)	444571256(97.07%)	4.07	16.09	99.78	NA
PRJNA176557	SAMN02142997	SRS647349	HERCANM000C02356049	REMITALL KEYNOTE 20X	Hereford	Hereford	Illumina	582594880	572159152(98.21%)	549600710(94.34%)	3.12	20.21	99.86	NA
PRJNA176557	SAMN02843111	SRS631192	HERCANM000C02509999	SNS SILVER PRAIRIE 50B	Hereford	Hereford	Illumina	383974762	358325204(93.32%)	353118400(91.96%)	6.37	12.5	99.58	NA
PRJNA176557	SAMN02843112	SRS631190	HERCANM000C02698670	MM RSM STOCKMASTER 512	Hereford	Hereford	Illumina	334031030	310860911(93.06%)	304686124(91.21%)	2.61	11.29	99.37	NA
PRJNA176557	SAMN02843113	SRS631191	HERCANM000C02728663	BP 146D SANDMAN 108J	Hereford	Hereford	Illumina	394605388	390688501(99.01%)	380816826(96.51%)	5.74	13.72	99.68	NA
PRJNA176557	SAMN02843099	SRS631194	HERCANM000C02738219	AGA 121G STANMORE 20J	Hereford	Hereford	Illumina	403606660	396906102(98.34%)	391968086(97.12%)	26	10.94	99.17	NA
PRJNA176557	SAMN02839605	SRS628365	HERCANM000C02755740	C 82F MICKS KAPTAIN 82K	Hereford	Hereford	Illumina	341544608	313981624(91.93%)	288293484(84.41%)	32.31	7.74	NA	NA
PRJNA176557	SAMN02841111	SRS629095	HERCANM000C02764160	LPG 82B STANDARD LAD 59K	Hereford	Hereford	Illumina	313676470	308305783(98.29%)	300445814(95.78%)	2.9	11.09	NA	NA
PRJNA176557	SAMN02841112	SRS629094	HERCANM000C02764939	K 64H RIBSTONE LAD 157K	Hereford	Hereford	Illumina	326640824	308773013(94.53%)	304180880(93.12%)	4.88	10.9	NA	NA
PRJNA176557	SAMN02841113	SRS629092	HERCANM000C02789138	REMITALL ONLINE 122L	Hereford	Hereford	Illumina	352333826	346567633(98.36%)	339637570(96.40%)	4.98	12.22	99.44	NA
PRJNA176557	SAMN02839606	SRS628362	HERCANM000C02828255	HF 4L BEYOND 36N	Hereford	Hereford	Illumina	300572410	295670129(98.37%)	290858858(96.77%)	4.72	10.43	98.94	NA
PRJNA176557	SAMN02142996	SRS428701	HERUSAM000015587538	CH DOMINO 053	Hereford	Hereford	Illumina	217506718	213504752(98.16%)	207833860(95.55%)	3.43	7.51	95.96	NA
PRJNA176557	SAMN02841114	SRS629097	HERUSAM000018829210	STANDRD LAD 656 4ET	Hereford	Hereford	Illumina	333368546	327730902(98.31%)	320142160(96.03%)	4.59	11.58	NA	NA
PRJNA176557	SAMN02841115	SRS629093	HERUSAM000018837770	TEX PRIME TIME	Hereford	Hereford	Illumina	313456766	307272252(98.03%)	299599796(95.58%)	4.01	10.89	NA	Principal component analysis suggests that this sample may not be from the breed specified, or that there is a problem with the sequence data from this sample
PRJNA176557	SAMN02843135	SRS631208	HERUSAM000019219455	HH HOME BUILDER	Hereford	Hereford	Illumina	431708940	425136220(98.48%)	419579870(97.19%)	3.1	15.33	99.74	NA
PRJNA176557	SAMN02843093	SRS631218	HERUSAM000021098173	OR DOM 549 F243	Hereford	Hereford	Illumina	359590138	353943641(98.43%)	349873964(97.30%)	32.74	8.71	NA	NA
PRJNA176557	SAMN02143002	SRS428705	HERUSAM000021219843	BT CL DOMINO 15G	Hereford	Hereford	Illumina	175882562	172317273(97.97%)	169659106(96.46%)	2.78	6.2	95.32	NA
PRJNA176557	SAMN02143004	SRS428704	HERUSAM000022957495	IHRY GK RACE	Hereford	Hereford	Illumina	124332336	120343169(96.79%)	118075838(94.97%)	2.29	4.35	90.88	NA
PRJNA176557	SAMN02143003	SRS428710	HERUSAM000023495300	FELTONS 517	Hereford	Hereford	Illumina	154307320	150091816(97.27%)	148247466(96.07%)	1.35	5.5	95.03	NA
PRJNA176557	SAMN02843168	SRS641735	HOLCANM000000290516	AGRO ACRES MARQUIS NED	Holstein	Holstein	Illumina	461086996	454307325(98.53%)	447131188(96.97%)	2.38	16.45	99.84	NA
PRJNA176557	SAMN02841117	SRS629104	HOLCANM000000327279	A PUGET-SOUND SHEIK	Holstein	Holstein	Illumina	282875354	278301978(98.38%)	271466442(95.97%)	2.29	10.07	94.94	NA
PRJNA176557	SAMN02841118	SRS629102	HOLCANM000000334489	WILLOWHOLME MARK ANTHONY	Holstein	Holstein	Illumina	341976150	337117911(98.58%)	332168070(97.13%)	2.96	12.12	98.99	NA
PRJNA176557	SAMN02843156	SRS641722	HOLCANM000000335966	GLENRIDGE CITAMATT	Holstein	Holstein	Illumina	468966668	461061069(98.31%)	453670170(96.74%)	5.11	16.26	99.79	NA
PRJNA176557	SAMN02842701	SRS629333	HOLCANM000000376455	MEADOLAKE JUBILANT ET	Holstein	Holstein	Illumina	663216874	653003757(98.46%)	641521610(96.73%)	5.57	22.65	99.66	NA
PRJNA176557	SAMN02843157	SRS641727	HOLCANM000005279989	SHOREMAR MASON	Holstein	Holstein	Illumina	457561476	449957893(98.34%)	441440684(96.48%)	4.42	16	99.81	NA
PRJNA176557	SAMN02843158	SRS641719	HOLCANM000005402550	SHOREMAR MILAN	Holstein	Holstein	Illumina	435757182	427786345(98.17%)	420248680(96.44%)	5.85	14.98	99.57	NA
PRJNA176557	SAMN02843159	SRS641726	HOLCANM000005429693	OLIVEHOLME AEROLINE	Holstein	Holstein	Illumina	435738902	427863419(98.19%)	417606708(95.84%)	4.63	15.18	56.67	Comparison between sequence-derived genotype and HD panel genotype suggests sample handling error or low quality data
PRJNA176557	SAMN02842711	SRS629342	HOLCANM000005757117	COMESTAR LEE	Holstein	Holstein	Illumina	363409546	359667200(98.97%)	353867752(97.37%)	4.74	12.71	99.57	NA
PRJNA176557	SAMN02841109	SRS629098	HOLCANM000006026421	COMESTAR OUTSIDE	Holstein	Holstein	Illumina	356258058	351180832(98.57%)	342168946(96.05%)	4.16	12.51	99.55	NA
PRJNA176557	SAMN02843160	SRS641723	HOLCANM000006790237	BRAEDALE GOODLUCK	Holstein	Holstein	Illumina	448193012	440375253(98.26%)	428681914(95.65%)	5.05	15.56	99.82	NA
PRJNA176557	SAMN02843139	SRS631199	HOLCANM000006820564	PURSUIT SEPTEMBER STORM	Holstein	Holstein	Illumina	370306580	357802566(96.62%)	349861906(94.48%)	9.07	12.08	99.16	NA
PRJNA176557	SAMN02843161	SRS641725	HOLCANM000006830327	PENNVIEW INCOME	Holstein	Holstein	Illumina	465277976	457631292(98.36%)	449193978(96.54%)	5.26	16.12	99.79	NA
PRJNA176557	SAMN02843162	SRS641718	HOLCANM000006947936	COMESTAR STORMATIC	Holstein	Holstein	Illumina	466836938	459018187(98.33%)	452644600(96.96%)	6.58	15.95	99.8	NA
PRJNA176557	SAMN02843169	SRS641750	HOLCANM000007220817	BOFRAN LUCKY STAR	Holstein	Holstein	Illumina	379333754	373273147(98.40%)	367204968(96.80%)	3.41	13.26	99.52	NA
PRJNA176557	SAMN02843124	SRS631206	HOLCANM000007329252	GILLETTE FINAL CUT	Holstein	Holstein	Illumina	432454234	424942350(98.26%)	418677912(96.81%)	7.46	14.63	NA	NA
PRJNA176557	SAMN02843163	SRS641720	HOLCANM000007746123	Stantons Steady	Holstein	Holstein	Illumina	468018976	460474505(98.39%)	452437958(96.67%)	4.91	16.29	99.81	NA
PRJNA176557	SAMN02843125	SRS631204	HOLCANM000007816429	GILLETTE WINDBROOK	Holstein	Holstein	Illumina	424031394	416502988(98.22%)	407380424(96.07%)	4.76	14.76	99.77	NA
PRJNA176557	SAMN02843120	SRS631186	HOLCANM000009324236	KARONA BONAIR	Holstein	Holstein	Illumina	428973206	421295049(98.21%)	415175068(96.78%)	6.33	14.69	NA	NA
PRJNA176557	SAMN02843154	SRS641754	HOLCANM000009428124	STANTONS SIDNEY	Holstein	Holstein	Illumina	365391876	362113957(99.10%)	355944860(97.41%)	3.88	12.81	99.33	NA
PRJNA176557	SAMN02841119	SRS629101	HOLCANM000100745543	DUDOC MR BURNS	Holstein	Holstein	Illumina	335193078	330262311(98.53%)	325231766(97.03%)	2.86	11.89	99.46	NA
PRJNA176557	SAMN02843170	SRS641748	HOLCANM000101098586	VIEUXSAULE MALICIEUX	Holstein	Holstein	Illumina	327047368	319734972(97.76%)	311616624(95.28%)	4.88	11.28	99.29	NA
PRJNA176557	SAMN02843179	SRS641729	HOLDEUM000000253642	RAMOS	Holstein	Holstein	Illumina	337512076	330733252(97.99%)	322528454(95.56%)	2.79	11.98	99.55	NA
PRJNA176557	SAMN02842716	SRS629323	HOLGBRM000000598172	PICSTON SHOTTLE-ET	Holstein	Holstein	Illumina	377359324	365480834(96.85%)	357238612(94.67%)	2.93	13.05	99.5	NA
PRJNA176557	SAMN02843114	SRS631189	HOLITAM006001001962	CAROL PRELUDE MTOTO ET	Holstein	Holstein	Illumina	356224764	352327904(98.91%)	341461976(95.86%)	6.09	12.32	99.48	NA
PRJNA176557	SAMN02843126	SRS631209	HOLITAM017990915143	AMIGHETTI NUMERO UNO ET	Holstein	Holstein	Illumina	425160708	418739805(98.49%)	411818224(96.86%)	4.16	14.93	99.76	NA
PRJNA176557	SAMN02843140	SRS631200	HOLUSAM000002234121	DUNCAN PROGRESS-ET	Holstein	Holstein	Illumina	409871912	401267648(97.90%)	394539158(96.26%)	2.9	14.45	99.71	NA
PRJNA176557	SAMN02843180	SRS641728	HOLUSAM000002265005	DIXIE-LEE AARON-ET	Holstein	Holstein	Illumina	336971458	329125011(97.67%)	323647860(96.05%)	5.47	11.58	NA	NA
PRJNA176557	SAMN02843171	SRS641749	HOLUSAM000002266677	KLASSIC MERRILL LYNCH-ET	Holstein	Holstein	Illumina	369960086	364790825(98.60%)	359777442(97.25%)	1.62	13.11	99.3	NA
PRJNA176557	SAMN02843155	SRS641753	HOLUSAM000002284915	INDIANHEAD RED-MARKER-ET	Holstein	Holstein	Illumina	307264552	303091123(98.64%)	298471066(97.14%)	1.9	10.89	97.15	NA
PRJNA176557	SAMN02843181	SRS641731	HOLUSAM000002297473	RICECREST MARSHALL-ET	Holstein	Holstein	Illumina	333677516	325737998(97.62%)	320123226(95.94%)	4.46	11.59	99.44	NA
PRJNA176557	SAMN02843164	SRS641716	HOLUSAM000017129288	CANYON-BREEZE ALLEN-ET	Holstein	Holstein	Illumina	459100340	451367465(98.32%)	442670824(96.42%)	5.55	15.86	99.79	NA
PRJNA176557	SAMN02843172	SRS641745	HOLUSAM000017131025	WELCOME GARTER-ET	Holstein	Holstein	Illumina	377754784	371347330(98.30%)	365516808(96.76%)	4.3	13.11	NA	NA
PRJNA176557	SAMN02843127	SRS631205	HOLUSAM000017349617	STOUDER MORTY-ET	Holstein	Holstein	Illumina	418607214	411492760(98.30%)	404988510(96.75%)	4.98	14.55	99.71	NA
PRJNA176557	SAMN02843165	SRS641721	HOLUSAM000050750432	Kerndt Stallion	Holstein	Holstein	Illumina	459846640	451839298(98.26%)	442969504(96.33%)	6.4	15.73	99.78	NA
PRJNA176557	SAMN02843173	SRS641752	HOLUSAM000062065919	CHARLESDALE SUPERSTITION-ET	Holstein	Holstein	Illumina	383322822	377235975(98.41%)	373308538(97.39%)	2	13.67	NA	NA
PRJNA176557	SAMN02843174	SRS641747	HOLUSAM000062768990	VA-EARLY-DAWN SUDAN CRI-ET	Holstein	Holstein	Illumina	362835590	357694002(98.58%)	353451584(97.41%)	1.28	12.96	NA	NA
PRJNA176557	SAMN02843175	SRS641751	HOLUSAM000065258473	CO-OP AUDEN PARKER-ET	Holstein	Holstein	Illumina	372871082	367784023(98.64%)	363401264(97.46%)	1.54	13.35	NA	NA
PRJNA176557	SAMN02843128	SRS631202	HOLUSAM000069080973	HUNSBERGER ALCHEMY-ET	Holstein	Holstein	Illumina	437425474	431019622(98.54%)	424832462(97.12%)	3.31	15.5	99.79	NA
PRJNA176557	SAMN02843129	SRS631201	HOLUSAM000123066734	HARTLINE TITANIC-ET	Holstein	Holstein	Illumina	431349094	424953375(98.52%)	418812342(97.09%)	2.98	15.33	99.78	NA
PRJNA176557	SAMN02843176	SRS641743	HOLUSAM000130161253	KED MTOTO JEWEL TRES-ET	Holstein	Holstein	Illumina	379306070	374135429(98.64%)	369436152(97.40%)	1.48	13.57	NA	NA
PRJNA176557	SAMN02843166	SRS641724	HOLUSAM000130588960	R-E-W Buckeye-ET	Holstein	Holstein	Illumina	470747182	462732708(98.30%)	453315492(96.30%)	4.69	16.4	99.82	NA
PRJNA176557	SAMN02843182	SRS641730	HOLUSAM000132967734	DIAMOND-OAK ARMSTEAD-ET	Holstein	Holstein	Illumina	318326612	310792423(97.63%)	303796238(95.44%)	4.5	11.06	99.3	NA
PRJNA176557	SAMN02843110	SRS631232	HOLUSAM000132973942	EMERALD-ACR-SA T-BAXTER	Holstein	Holstein	Illumina	496653434	487421617(98.14%)	478236562(96.29%)	6.34	16.92	99.82	NA
PRJNA176557	SAMN02843130	SRS631203	HOLUSAM000133573930	MORNINGVIEW ASHLAR-ET	Holstein	Holstein	Illumina	441457570	434793905(98.49%)	428968612(97.17%)	2.9	15.7	99.8	NA
PRJNA176557	SAMN02843167	SRS641717	HOLUSAM000137974489	RONELEE TOYSTORY DOMAIN-ET	Holstein	Holstein	Illumina	452360904	436224228(96.43%)	428547116(94.74%)	3.31	15.7	99.76	NA
PRJNA176557	SAMN02843177	SRS641746	HOLUSAM000138738583	WA-DEL SEBASTIAN-ET	Holstein	Holstein	Illumina	375415064	368046302(98.04%)	362465572(96.55%)	2.26	13.27	NA	NA
PRJNA176557	SAMN02843178	SRS641744	HOLUSAM000139471179	WA-DEL JARDIN MALONE-ET	Holstein	Holstein	Illumina	326044404	321725455(98.68%)	318132322(97.57%)	1.07	11.66	NA	NA
PRJNA176557	SAMN02843094	SRS631220	LIMCANM00CFM0001419	HELIX	Limousin	Limousin	Illumina	364040672	357903637(98.31%)	352382682(96.80%)	0.99	12.58	NA	NA
PRJNA176557	SAMN02843095	SRS631219	LIMFRAM008780001156	ROUSTAN	Limousin	Limousin	Illumina	357238932	350670303(98.16%)	346436664(96.98%)	0.99	12.31	NA	NA
PRJNA176557	SAMN01758087	SRS378719	LIMCANM00CIM0000012	EROS	Limousin	Limousin	SOLiD	441228360	367018753(83.18%)	336729182(76.32%)	0.96	5.63	91.56	NA
PRJNA176557	SAMN01758086	SRS378720	LIMCANM00CIM0000058	EDMOND	Limousin	Limousin	SOLiD	460583410	380836397(82.69%)	351296654(76.27%)	0.96	5.96	92.07	NA
PRJNA176557	SAMN01758103	SRS378727	LIMCANM00CIM0000170	GIBUS	Limousin	Limousin	SOLiD	510247444	403790834(79.14%)	369944886(72.50%)	0.97	6.86	93.38	NA
PRJNA176557	SAMN01758084	SRS378707	LIMCANM00CIM0000895	PUNCH	Limousin	Limousin	SOLiD	453735852	373717213(82.36%)	345526154(76.15%)	0.97	6.38	93.31	NA
PRJNA176557	SAMN01758091	SRS378723	LIMCANM00CPM0063495	HARD BALL	Limousin	Limousin	SOLiD	536980248	438921835(81.74%)	398891514(74.28%)	0.97	7.38	93.99	NA
PRJNA176557	SAMN01758085	SRS378708	LIMCANM00CPM0071906	ANDERS POLL CASH	Limousin	Limousin	SOLiD	494052254	405164058(82.01%)	366147816(74.11%)	0.97	6.56	93.15	NA
PRJNA176557	SAMN01758093	SRS378724	LIMCANM00CPM0143779	SIRLOIN LANDMARK	Limousin	Limousin	SOLiD	505796680	406098565(80.29%)	369010956(72.96%)	0.97	6.89	93.75	NA
PRJNA176557	SAMN01758092	SRS378726	LIMCANM00CPM0148415	TMF LANDMARK 601L	Limousin	Limousin	SOLiD	488411580	395775795(81.03%)	361355462(73.99%)	0.97	6.68	93.02	NA
PRJNA176557	SAMN01758089	SRS378721	LIMFRAM003590041262	FARFELU	Limousin	Limousin	SOLiD	471917448	400341929(84.83%)	375133818(79.49%)	0.96	6.3	92.41	NA
PRJNA176557	SAMN01758088	SRS378722	LIMFRAM008792011026	HARMONICA	Limousin	Limousin	SOLiD	451142444	369235776(81.84%)	337519338(74.81%)	0.95	5.72	90.84	NA
PRJNA176557	SAMN01758080	SRS378710	LIMUSAM000000249324	SEVEN FORTY SEVEN	Limousin	Limousin	SOLiD	2841382492	2199750339(77.42%)	1999120994(70.36%)	0.99	36.29	99.08	NA
PRJNA176557	SAMN01758102	SRS378728	LIMUSAM000NIM458074	EARTHQUAKE 93	Limousin	Limousin	SOLiD	477614052	381360238(79.85%)	347964462(72.85%)	0.97	6.38	92.59	NA
PRJNA176557	SAMN01758090	SRS378725	LIMUSAM000NPM554619	TRAI POLLED SAVORY	Limousin	Limousin	SOLiD	509582292	414906993(81.42%)	378789310(74.33%)	0.97	7.03	93.71	NA
PRJNA176557	SAMN01758083	SRS378705	LIMUSAM000NPM729432	WULFS RAMBLER 8400X	Limousin	Limousin	SOLiD	494417658	391478394(79.18%)	354838498(71.77%)	0.96	6.55	91.85	NA
PRJNA176557	SAMN01758081	SRS378704	LIMUSAM000NPM758812	LKCC TOMAHAWKS TOUCHDOWN	Limousin	Limousin	SOLiD	429560564	336448418(78.32%)	306687496(71.40%)	0.96	5.65	90.98	NA
PRJNA176557	SAMN01758101	SRS378706	LIMUSAM00NPM1523749	EXLR POLLED AUSTIN 265J	Limousin	Limousin	SOLiD	533606072	419657983(78.65%)	378239664(70.88%)	0.97	7.02	93.07	NA
PRJNA176557	SAMN01758096	SRS378731	LIMUSAM00NPM1541731	ROMN JUSTICE	Limousin	Limousin	SOLiD	503725634	397163718(78.85%)	361404366(71.75%)	0.96	6.65	92.65	NA
PRJNA176557	SAMN01758094	SRS378729	LIMUSAM00NPM1586531	GPFF BLAQUE RULON	Limousin	Limousin	SOLiD	429695948	342019503(79.60%)	310373372(72.23%)	0.96	5.8	91.86	NA
PRJNA176557	SAMN01758095	SRS378730	LIMUSAM00NPM1739610	WULFS NOBEL PRIZE 3861N	Limousin	Limousin	SOLiD	507536290	398861972(78.59%)	355500710(70.04%)	0.97	6.73	92.44	NA
PRJNA176557	SAMN01758082	SRS378709	LIMGBRM000000CKO004	HARVEST OLYMPUS	Limousin	Limousin	SOLiD	543323390	435178874(80.10%)	393642538(72.45%)	0.97	7.27	94.25	NA
PRJNA176557	SAMN01925607	SRS413471	LIMFRAM008773008512	INAUTIOMARE	Limousin	Limousin	SOLiD	462038516	268205565(58.05%)	204338924(44.23%)	0.58	4.03	75.34	NA
PRJNA176557	SAMN01925606	SRS413472	LIMUSAM00NIM1501032	GUGUSSE	Limousin	Limousin	SOLiD	465928656	266865556(57.28%)	195632348(41.99%)	0.51	3.85	72.62	NA
PRJNA176557	SAMN01925604	SRS413475	LIMUSAM00NPM1621709	EXLR_LIMITED_EDITION_622L	Limousin	Limousin	SOLiD	433417778	301490243(69.56%)	261907498(60.43%)	0.96	5.21	87.25	NA
PRJNA176557	SAMN02843183	SRS661994	LIMFRAM001995010819	LOUXOR	Limousin	Limousin	SOLiD	363912036	298787885(82.10%)	274982052(75.56%)	0.96	5.37	90.3	NA
PRJNA176557	SAMN01758097	SRS413477	LIMCANM00CFM0002702	MR SIRLOIN JAY	Limousin	Limousin	SOLiD	363570216	280334585(77.11%)	253762908(69.80%)	0.95	5.06	87.69	NA
PRJNA176557	SAMN01758098	SRS413479	LIMCANM00CIM0000055	EMAIL	Limousin	Limousin	SOLiD	303142260	232554184(76.71%)	211016328(69.61%)	0.94	4.19	86.7	NA
PRJNA176557	SAMN01758099	SRS413480	LIMCANM00CIM0000059	EL TORO	Limousin	Limousin	SOLiD	309300386	234663462(75.87%)	213170592(68.92%)	0.94	4.24	86.96	NA
PRJNA176557	SAMN01758100	SRS413478	LIMUSAM00NPM1571027	L7 LUCKY ME 9041J	Limousin	Limousin	SOLiD	356724600	267433431(74.97%)	239663548(67.18%)	0.95	4.81	89.03	NA
PRJNA176557	SAMN01758055	SRS378711	SIMCANM000000034899	ANTONIUS	Simmental	Simmental	SOLiD	702001174	566402337(80.68%)	519049468(73.94%)	16.08	9.24	95.9	NA
PRJNA176557	SAMN01758061	SRS411413	SIMCANM000000397427	BHR DOORN G629E	Simmental	Simmental	SOLiD	623311536	489150443(78.48%)	442104244(70.93%)	9.02	8.67	89.55	NA
PRJNA176557	SAMN01758069	SRS378715	SIMCANM000000634702	REMINGTON RED LABEL HR	Simmental	Simmental	SOLiD	445437312	356890231(80.12%)	325275426(73.02%)	20.47	5.53	91.11	NA
PRJNA176557	SAMN01758056	SRS378712	SIMCANM000000000012	UELI	Simmental	Simmental	SOLiD	416633450	343542151(82.46%)	316679106(76.01%)	15.51	5.65	91.9	NA
PRJNA176557	SAMN01758063	SRS378716	SIMCANM000000000038	LACOMBE ACHILLES	Simmental	Simmental	SOLiD	389097066	307417627(79.01%)	280903350(72.19%)	19.19	4.84	90.13	NA
PRJNA176557	SAMN01758047	SRS411417	SIMCANM000000000011	GALANT	Simmental	Simmental	SOLiD	493393840	378288130(76.67%)	341587120(69.23%)	9.26	6.32	92.46	NA
PRJNA176557	SAMN01758046	SRS411416	SIMCANM000000000120	SIGNAL	Simmental	Simmental	SOLiD	2528112108	1764078128(69.78%)	1588671672(62.84%)	8.07	31.03	98.72	NA
PRJNA176557	SAMN01758048	SRS411418	SIMCANM000000000357	WBL EXTRA 1A	Simmental	Simmental	SOLiD	618550964	477846617(77.25%)	433802278(70.13%)	9.73	7.91	94.45	NA
PRJNA176557	SAMN01758050	SRS411419	SIMCANM000000000425	CANADIAN SALVATOR	Simmental	Simmental	SOLiD	580876782	457323322(78.73%)	414280910(71.32%)	9.81	7.53	94.05	NA
PRJNA176557	SAMN01758064	SRS411415	SIMCANM000000000441	KINGFIELD ABRICOT	Simmental	Simmental	SOLiD	576441084	461230671(80.01%)	422102202(73.23%)	9.19	8.13	94.3	NA
PRJNA176557	SAMN01758049	SRS411420	SIMCANM000000000795	BOLD	Simmental	Simmental	SOLiD	612347522	426787394(69.70%)	374366590(61.14%)	8.74	7.6	93.08	NA
PRJNA176557	SAMN01758057	SRS411424	SIMCANM000000266322	STEWARD	Simmental	Simmental	SOLiD	487158392	367309895(75.40%)	331147016(67.98%)	14.03	6.08	90.88	NA
PRJNA176557	SAMN01758060	SRS411414	SIMCANM000000348972	KYKSO HADAU	Simmental	Simmental	SOLiD	578469754	452968850(78.30%)	390275346(67.47%)	9.84	7.9	93.18	NA
PRJNA176557	SAMN01758062	SRS378718	SIMCANM000000397020	ELDORADO	Simmental	Simmental	SOLiD	403662558	323752458(80.20%)	292262388(72.40%)	19.46	5.08	89.95	NA
PRJNA176557	SAMN01758054	SRS411423	SIMCANM000000397318	EISENHERZ	Simmental	Simmental	SOLiD	628636350	449993038(71.58%)	392273778(62.40%)	8.52	8.04	94.29	NA
PRJNA176557	SAMN01758053	SRS411422	SIMCANM000000415874	SALERIKA EVAN	Simmental	Simmental	SOLiD	674237812	473710603(70.26%)	412041490(61.11%)	9.4	8.39	94.31	NA
PRJNA176557	SAMN01758058	SRS411425	SIMCANM000000415895	KYKSO KALGER	Simmental	Simmental	SOLiD	506217984	381001911(75.26%)	342988014(67.76%)	13.69	6.33	91.23	NA
PRJNA176557	SAMN01758051	SRS411421	SIMCANM000000058944	SIR ARNOLD 809G	Simmental	Simmental	SOLiD	574092034	404025425(70.38%)	350045372(60.97%)	9.28	7.17	92.02	NA
PRJNA176557	SAMN01758066	SRS378713	SIMDEUM000911268590	ZAMUTO	Simmental	Simmental	SOLiD	453306578	371230119(81.89%)	341198546(75.27%)	16.48	6.03	89.77	NA
PRJNA176557	SAMN01758052	SRS411426	SIMDEUM000911902613	ROGANT	Simmental	Simmental	SOLiD	412856350	313708730(75.98%)	282787992(68.50%)	12.53	5.27	89.23	NA
PRJNA176557	SAMN01758067	SRS378714	SIMDEUM000915279384	HASALZ	Simmental	Simmental	SOLiD	488602144	403208106(82.52%)	374496468(76.65%)	14.72	6.7	93.63	NA
PRJNA176557	SAMN01758059	SRS661991	SIMGBRM00000I000149	RICKARDSTOWN JUMBO	Simmental	Simmental	SOLiD	448783690	339585262(75.67%)	310030666(69.08%)	12.26	5.72	90.97	NA
PRJNA176557	SAMN01832031	SRS413465	SIMUSAM000002144516	TNT DYNAMITE BLACK L137	Simmental	Simmental	SOLiD	442797050	276748623(62.50%)	234467156(52.95%)	6.31	4.72	82.87	NA
PRJNA176557	SAMN01758070	SRS378717	SIMUSAM000008472592	LANDRIDGE JET BLACK	Simmental	Simmental	SOLiD	756626530	612979716(81.01%)	565174016(74.70%)	20.71	9.48	95.99	NA
PRJNA176557	SAMN01925603	SRS413474	SIMCANM000000584983	RC_STINGER_072K	Simmental	Simmental	SOLiD	526491478	361431092(68.65%)	313904718(59.62%)	7.97	6.23	88.39	NA
PRJNA176557	SAMN01758065	SRS413468	SIMCANM000000000041	BEAT	Simmental	Simmental	SOLiD	531163730	301996938(56.86%)	262636640(49.45%)	7.21	5.29	89.49	NA
PRJNA176557	SAMN01758068	SRS413469	SIMCANM000000632589	CNS DREAM ON L186	Simmental	Simmental	SOLiD	427467264	297946327(69.70%)	260118032(60.85%)	7.55	5.16	88.32	NA
PRJNA176557	SAMN01832036	SRS413464	SIMFRAM00015891C982	PARISIEN	Simmental	Simmental	SOLiD	412170266	286049339(69.40%)	248802500(60.36%)	7.77	4.93	87.38	NA
PRJNA176557	SAMN01925602	SRS413476	SIMCANM000000341756	ANCHOR "T" METRO 4E	Simmental	Simmental	SOLiD	390595116	269069076(68.89%)	233923902(59.89%)	7.64	4.65	86.37	NA
PRJNA176557	SAMN01925605	SRS413473	SIMUSAM000000548916	LRS RED REALITY 33J	Simmental	Simmental	SOLiD	440826514	257900881(58.50%)	198527390(45.04%)	17.5	3.91	75.93	NA
PRJNA256210	SAMN02941168	SRS666693	AANCANM000001356841	G T Shear Force	Angus	Guelph	Illumina	195005498	192419303(98.67%)	188695170(96.76%)	3.94	6.88	NA	NA
PRJNA256210	SAMN02941169	SRS666774	AANUSAM000010586502	TAYLOR OF TROJAN A384	Angus	Guelph	Illumina	180624710	178276241(98.70%)	175159172(96.97%)	3.5	6.37	NA	NA
PRJNA256210	SAMN02941170	SRS666771	AANUSAM000011261777	BASIN EMULATION 5653	Angus	Guelph	Illumina	182456808	180222827(98.78%)	177027812(97.02%)	3.79	6.42	NA	NA
PRJNA256210	SAMN02941171	SRS666769	AANUSAM000011901155	BON VIEW EMULATION EXT 473	Angus	Guelph	Illumina	197937734	191239888(96.62%)	187662248(94.81%)	3.58	6.83	NA	NA
PRJNA256210	SAMN02941172	SRS666770	AANUSAM000013207590	NICHOLS EXTRA H6	Angus	Guelph	Illumina	182680128	180256176(98.67%)	177025686(96.90%)	4.59	6.38	NA	NA
PRJNA256210	SAMN02941173	SRS666692	AANUSAM000013286246	B/R DESTINATION 727-928	Angus	Guelph	Illumina	203814658	201061776(98.65%)	196914598(96.61%)	4.62	7.14	NA	NA
PRJNA256210	SAMN02941174	SRS666768	AANUSAM000013936986	WOODHILL FORESIGHT	Angus	Guelph	Illumina	180823480	178966379(98.97%)	175329390(96.96%)	5.03	6.31	NA	NA
PRJNA256210	SAMN02941175	SRS666690	RANUSAM000000904822	Red Messmer Judge 36N	Red Angus	Guelph	Illumina	269771422	266090813(98.64%)	260667660(96.63%)	8.01	9.11	NA	NA
PRJNA256210	SAMN02941176	SRS666720	CHACANM00000FMC6365	PCFL RAINBOW CHESTER 9D	Charolais	Guelph	Illumina	166033104	163743719(98.62%)	160604182(96.73%)	3.49	5.86	NA	NA
PRJNA256210	SAMN02941177	SRS666715	CHACANM00000MC62739	PCFL PADDOCK JR 55S	Charolais	Guelph	Illumina	169774222	167677525(98.77%)	164534728(96.91%)	2.88	6.03	NA	NA
PRJNA256210	SAMN02941178	SRS666710	CHACANM0000MC226738	ABC GILBERT 10J	Charolais	Guelph	Illumina	177087770	174735454(98.67%)	171399766(96.79%)	4.97	6.16	NA	NA
PRJNA256210	SAMN02941179	SRS666734	SIMCANM000000140262	ABR SIR ARNOLD'S IMAGE 809T	Simmental	Guelph	Illumina	371533022	364626128(98.14%)	357928814(96.34%)	8.73	12.36	NA	NA
PRJNA256210	SAMN02941180	SRS666729	SIMCANM000000216954	KLONDIKE ARNIE 250Z	Simmental	Guelph	Illumina	345040650	338822860(98.20%)	332071272(96.24%)	4.69	11.95	NA	NA
PRJNA256210	SAMN02941181	SRS666727	SIMCANM000000287068	RICHWOOD TOPHAND 809C	Simmental	Guelph	Illumina	355959822	349375157(98.15%)	342611748(96.25%)	5.78	12.13	NA	NA
PRJNA256210	SAMN02941182	SRS666731	SIMCANM000000293252	SILVERSPRINGS GEORGE 05C	Simmental	Guelph	Illumina	368477814	361824784(98.19%)	354539784(96.22%)	6.87	12.42	NA	NA
PRJNA256210	SAMN02941183	SRS666730	SIMCANM000000345090	HVB POLLED EXCEL 31E	Simmental	Guelph	Illumina	357680520	351306747(98.22%)	344559798(96.33%)	4.25	12.41	NA	NA
PRJNA256210	SAMN02941184	SRS666735	SIMCANM000000361254	SILVERSPRINGS REGAL 75F	Simmental	Guelph	Illumina	336478516	330376400(98.19%)	323612464(96.18%)	3.24	11.78	NA	NA
PRJNA256210	SAMN02941185	SRS666732	SIMCANM000000400874	TSS BOZ BOLD CAT	Simmental	Guelph	Illumina	350961700	347573663(99.03%)	340897246(97.13%)	8.09	11.9	NA	NA
PRJNA256210	SAMN02941186	SRS666728	SIMCANM000000596928	STONEY SIDEKICK 13N	Simmental	Guelph	Illumina	388369928	382416015(98.47%)	374861372(96.52%)	4.79	13.42	NA	NA
PRJNA256210	SAMN02941187	SRS666725	SIMCANM000000623092	BAR 5 SA PRAFEKT 450P	Simmental	Guelph	Illumina	375903468	370192839(98.48%)	363015126(96.57%)	4.27	12.98	NA	NA
PRJNA256210	SAMN02941188	SRS666781	SIMUSAM000001006805	ER POLLED MASTER 547S	Simmental	Guelph	Illumina	388503126	382611194(98.48%)	375439408(96.64%)	5.94	13.28	NA	NA
PRJNA256210	SAMN02941189	SRS666787	SIMUSAM000001425514	BLACK IRISH KANSAS	Simmental	Guelph	Illumina	341575888	335401494(98.19%)	329075370(96.34%)	4.22	11.88	NA	NA
PRJNA256210	SAMN02941190	SRS666782	SIMUSAM000001600900	ER BIG SKY 545B	Simmental	Guelph	Illumina	355462894	348272367(97.98%)	340860724(95.89%)	5.17	12.2	NA	NA
PRJNA256210	SAMN02941191	SRS666789	SIMUSAM000001716917	3C WALLY C240 BLK	Simmental	Guelph	Illumina	412342032	405905847(98.44%)	398540606(96.65%)	7.62	13.89	NA	NA
PRJNA256210	SAMN02941192	SRS666794	SIMUSAM000001791082	ER RED DASH 649D	Simmental	Guelph	Illumina	317729944	311284735(97.97%)	304319684(95.78%)	5.25	10.82	NA	NA
PRJNA256210	SAMN02941193	SRS666793	SIMUSAM000001818026	BH RIGHT TIME 520E	Simmental	Guelph	Illumina	319556020	313104964(97.98%)	305958966(95.75%)	5.92	10.83	NA	NA
PRJNA256210	SAMN02941194	SRS666790	SIMUSAM000001884316	NICHOLS SHANNIGAN F5	Simmental	Guelph	Illumina	384899078	378833181(98.42%)	371640912(96.56%)	5.21	13.26	NA	NA
PRJNA256210	SAMN02941195	SRS666791	SIMUSAM000001907954	LCHMN BODYBUILDER 7303F	Simmental	Guelph	Illumina	378328270	368672976(97.45%)	361562910(95.57%)	4.79	12.96	NA	NA
PRJNA256210	SAMN02941196	SRS666784	SIMUSAM000002002092	GW LUCKY DICE 187H	Simmental	Guelph	Illumina	381940282	376189111(98.49%)	368721020(96.54%)	4.98	13.14	NA	NA
PRJNA256210	SAMN02941197	SRS666785	SIMUSAM000002044500	TJ 57J THE GAMBLER	Simmental	Guelph	Illumina	349693098	342272339(97.88%)	334492922(95.65%)	4.04	12.06	NA	NA
PRJNA256210	SAMN02941198	SRS666776	SIMUSAM000002068996	DAUME LUCKY NUMBERS J955	Simmental	Guelph	Illumina	381557028	375880966(98.51%)	368688978(96.63%)	NA	13.04	NA	NA
PRJNA256210	SAMN02941199	SRS666780	SIMUSAM000002081939	HOOKS SHEAR FORCE 38K	Simmental	Guelph	Illumina	414190834	406118509(98.05%)	397628060(96.00%)	NA	14.31	NA	NA
PRJNA256210	SAMN02941200	SRS666786	SIMUSAM000002257912	ES BLACK LEGEND PK26	Simmental	Guelph	Illumina	355516102	347615574(97.78%)	338566066(95.23%)	NA	12.19	NA	NA
PRJNA256210	SAMN02941201	SRS666783	SIMUSAM000002289889	BEEF MAKER R13	Simmental	Guelph	Illumina	407920100	401825941(98.51%)	394445814(96.70%)	NA	13.17	NA	NA
PRJNA256210	SAMN02941202	SRS666779	SIMUSAM000009617179	HVB RELIEF 14F	Simmental	Guelph	Illumina	337562364	331035831(98.07%)	324425856(96.11%)	NA	11.79	NA	NA
PRJNA256210	SAMN02941203	SRS666722	RANUSAM000000859497	RED LCC STERLING B055M	Red Angus	Guelph	Illumina	196425998	193879325(98.70%)	190341018(96.90%)	NA	6.85	NA	NA
PRJNA256210	SAMN02941204	SRS666767	AANUSAM000013320150	IRONWOOD NEW LEVEL	Angus	Guelph	Illumina	178605010	176039306(98.56%)	172971014(96.85%)	NA	6.26	NA	NA
PRJNA256210	SAMN02941205	SRS666772	AANUSAM000015148659	CONNEALY THUNDER 239	Angus	Guelph	Illumina	191615950	188979187(98.62%)	185452144(96.78%)	NA	6.74	NA	NA
PRJNA256210	SAMN02941206	SRS666721	RANCANM000000802442	RED GRAHAM BALOO 26C	Red Angus	Guelph	Illumina	178268858	176074499(98.77%)	172800102(96.93%)	NA	6.32	NA	NA
PRJNA256210	SAMN02941207	SRS666691	RANCANM000000929890	Red Harron Cleghorn 20H	Red Angus	Guelph	Illumina	203114452	200285945(98.61%)	196104162(96.55%)	NA	7.15	NA	NA
PRJNA256210	SAMN02941208	SRS666705	XXXCANM0000GVMM16HC	MM 16H	Crossbred (75% Gelbvieh, 25% Limousin)	Guelph	Illumina	205444696	202968420(98.79%)	199169428(96.95%)	NA	7.2	NA	NA
PRJNA256210	SAMN02941209	SRS666708	RANCANMONGOLD7141GC	LIAHN GOOD AS GOLD 7141G	Red Angus	Guelph	Illumina	189396604	186779807(98.62%)	183277574(96.77%)	NA	6.61	NA	NA
PRJNA256210	SAMN02941210	SRS666773	AANCANM00ONGOLD87HC	HONEST ABE GOLD 87H	Angus	Guelph	Illumina	208167500	205974971(98.95%)	201888816(96.98%)	NA	7.29	NA	NA
PRJNA256210	SAMN02941211	SRS666689	XXXCANM0ONNLDF329MC	NLDF 329MC	Crossbred (50% Simmental, 25% Red Angus, 25% Charolais)	Guelph	Illumina	196633196	194070835(98.70%)	190290292(96.77%)	NA	6.78	NA	NA
PRJNA256210	SAMN02941212	SRS666719	XXXCANM0ONNLDF332MC	NLDF 332MC	Crossbred (37.5% Gelbvieh, 25% Red Angus, 12.5% Simmental, 12.5% Limousin)	Guelph	Illumina	194412346	191849168(98.68%)	188318272(96.87%)	NA	6.86	NA	NA
PRJNA256210	SAMN02941213	SRS666713	XXXCANMONTESO4460KC	LEACHMAN PROTOTYPE 4460K	Crossbred (25% Red Angus, 25% Simmental, 25% Gelbvieh, 25% Hereford)	Guelph	Illumina	213619534	211445846(98.98%)	207369168(97.07%)	NA	7.39	NA	NA
PRJNA256210	SAMN02941214	SRS666706	XXXCANMONTESO5452KC	LEACHMAN WIDEBODY 5452K	Crossbred (62.5% Angus, 12.5% Simmental, 12.5% Gelbvieh, 12.5% Hereford)	Guelph	Illumina	185298722	181362216(97.88%)	177921644(96.02%)	NA	6.46	NA	NA
PRJNA256210	SAMN02941215	SRS666714	PIEITAM078CN161C037	CROSS	Piedmontese	Guelph	Illumina	223316510	220419747(98.70%)	216166192(96.80%)	NA	7.61	NA	NA
PRJNA256210	SAMN02941216	SRS666704	PIEITAM004901026491	FOCUS	Piedmontese	Guelph	Illumina	216292112	213603751(98.76%)	209503614(96.86%)	NA	7.47	NA	NA
PRJNA256210	SAMN02941217	SRS666711	PIEITAM040CN010B014	BILLY	Piedmontese	Guelph	Illumina	207743264	205101548(98.73%)	201274388(96.89%)	NA	7.14	NA	NA
PRJNA256210	SAMN02941218	SRS666707	PIEITAM004902068467	FIERO	Piedmontese	Guelph	Illumina	173711150	171880663(98.95%)	168418932(96.95%)	NA	6.01	NA	NA
PRJNA256210	SAMN02941219	SRS666712	PIEITAM004901028698	FRANKLIN	Piedmontese	Guelph	Illumina	181715262	179426308(98.74%)	175973686(96.84%)	NA	6.36	NA	NA
PRJNA256210	SAMN02941220	SRS666716	SALCANM0000SG42255B	DBL BUTLER'S GUY 120G	Salers	Guelph	Illumina	191231536	188909975(98.79%)	185353460(96.93%)	NA	6.76	NA	NA
PRJNA256210	SAMN02941221	SRS666694	XXXUSAM000002153974	DAUME DESIGNED DERIVATIVE	Crossbred (50% Simmental, 50% Angus)	Guelph	Illumina	356183672	350433593(98.39%)	343807292(96.53%)	NA	11.67	NA	NA
PRJNA256210	SAMN02941222	SRS666775	SIMUSAM000001308819	3C PASQUE 8773	Simmental	Guelph	Illumina	402728068	395503386(98.21%)	387443388(96.20%)	NA	13.15	NA	NA
PRJNA256210	SAMN02941223	SRS666726	SIMCANM000000172281	ANCHOR T ARNOLD 11X	Simmental	Guelph	Illumina	357374154	351277193(98.29%)	344237628(96.32%)	NA	12.31	NA	NA
PRJNA256210	SAMN02941224	SRS666788	SIMUSAM000001282876	TEXAS LONESTAR 049X	Simmental	Guelph	Illumina	356482320	345906594(97.03%)	338581564(94.98%)	NA	12.03	NA	NA
PRJNA256210	SAMN02941225	SRS666778	SIMUSAM000002240471	SF WHAT A DREAM 19P	Simmental	Guelph	Illumina	490821016	459178242(93.55%)	450704542(91.83%)	NA	15.69	NA	NA
PRJNA256210	SAMN02941226	SRS666718	XXXCANM00SMJJMC57FC	RED LEADER 57F	Crossbred (50% Simmental, 50% Red Angus)	Guelph	Illumina	167844372	165691438(98.72%)	162582256(96.86%)	NA	5.9	NA	NA
PRJNA256210	SAMN02941227	SRS666717	XXXCANM00SMJJMC61HC	SILVER SPRINGS SMAR JJMC 61H	Crossbred (50% Simmental, 25% Red Angus, 25% Angus)	Guelph	Illumina	367023682	359512524(97.95%)	351651520(95.81%)	NA	12.74	NA	NA
PRJNA256210	SAMN02941228	SRS666709	XXXCANM00SMJJMC85GC	RED BALDY 85G	Crossbred (50% Simmental, 37.5% Red Angus, 12.5% Angus)	Guelph	Illumina	192779732	190307195(98.72%)	186869040(96.93%)	NA	6.7	NA	NA
PRJNA256210	SAMN02941229	SRS666777	SIMUSAM000000901761	BOLD LEADER 396R	Simmental	Guelph	Illumina	409340810	403078371(98.47%)	395696360(96.67%)	NA	14.07	NA	NA
PRJNA256210	SAMN02941230	SRS666792	SIMUSAM000000760099	2J SIEGFRIED N75	Simmental	Guelph	Illumina	328885260	322169755(97.96%)	315045014(95.79%)	NA	11.26	NA	NA
PRJNA256210	SAMN02941231	SRS666733	SIMCANM000SMRJW46JC	RICHWOOD BRAVE46J	Simmental	Guelph	Illumina	326552270	320167501(98.04%)	313717312(96.07%)	NA	11.37	NA	NA
PRJNA176557	SAMN02873992	SRS661993	CHAUSAM00000M314744	LHD MR PERFECT Y416	Charolais	Charolais	SOLiD	405532060	337628333(83.26%)	311599644(76.84%)	9.06	6.01	91.83	NA
